# Supplementary material for: Golden bile powder prevents drunkenness and alcohol-induced liver injury in mice via the gut microbiota and metabolic modulation
Source: Chin Med. 2024 Mar 2;19:39. doi: 10.1186/s13020-024-00912-2 (PMC10908100; doi:10.1186/s13020-024-00912-2)
Supplement: Supplementary file 1 — Additional file 1: Table S1. A list of identified ingredients in mouse serum after GBP treatment. [file 13020_2024_912_MOESM1_ESM.xlsx]

## Sheet: Sheet1
Component name	Neutral mass (Da)	Observed m/z	Mass error (ppm)	Observed RT (min)	Response	Adducts
3-Keto tauroursodeoxycholic acid	580.089	625.082	-8.2	19.01	183	+HCOO
7-Ketodeoxycholic acid	406.272	451.271	1.1	10.4	41528	+HCOO, -H
Cholic acid	408.288	407.28	-1.1	10.92	47455	-H, +HCOO
Taurocholic acid	515.292	514.284	-1	5.22	8132	-H
Taurochenodeoxycholic acid	499.297	498.29	1.6	10.24	10686	-H
Ursodeoxycholic acid	392.293	391.286	0.7	11.11	153072	-H, +HCOO
Chenodeoxycholic acid	392.293	391.285	-1.7	13.46	38468	-H
