# Supplementary material for: Golden bile powder prevents drunkenness and alcohol-induced liver injury in mice via the gut microbiota and metabolic modulation
Source: Chin Med. 2024 Mar 2;19:39. doi: 10.1186/s13020-024-00912-2 (PMC10908100; doi:10.1186/s13020-024-00912-2)
Supplement: Supplementary file 2 — Additional file 2: Table S2. A list of up-regulated metabolites in mouse serum after GBP treatment. [file 13020_2024_912_MOESM2_ESM.xlsx]

## Sheet: Sheet1
Metabolites	Formula	m/z	RT(time)	Adduct	Max Fold Change	Q-Value
α-muricholic acid	C24H40O5	407.281	0.2002	M-H	28.0428	4.7775e-08
β-muricholic acid	C24H40O5	407.28	0.348883	M-H	3.26719	0.000813876
Hyodeoxycholic acid	C24H40O4	391.286	11.1044	M-H	176.898	1.0076e-13
Taurocholic acid	C26H45NO7S	514.285	4.75023	M-H	103.611	1.9912e-06
Taurodeoxycholic acid	C26H45NO6S	498.29	7.0894	M-H	240.703	8.84523e-14
Allocholic acid	C24H40O5	407.28	10.9042	M-H	6.33936	0.000708669
1-Hydroxy-1-phenyl-3-octadecanone	C24H40O2	359.295	19.1293	M-H	10.006	2.31242e-14
1-Phenyl-1,3-octadecanedione	C24H38O2	357.28	18.9177	M-H	6.72891	0
Behenic acid	C22H44O2	358.368	17.2584	M+NH4	6.43427	0
Erucic acid	C22H42O2	356.353	15.8112	M+NH4	10.4163	0
Docosatrienoic acid	C22H38O2	333.28	19.1121	M-H	6.66292	0
Pristanoylglycine	C21H41NO3	354.302	18.7518	M-H	5.01441	2.34125e-15
LPA(0:0/18:1(9Z))	C21H41O7P	454.294	15.8112	M+NH4	6.15542	7.32027e-18
LysoPC(16:0)	C24H50NO7P	496.34	16.0114	M+H	8.4697	7.32027e-18
LysoPC(18:0)	C26H54NO7P	524.372	18.0364	M+H	7.73518	0
LysoPC(18:1(9Z))	C26H52NO7P	522.355	16.4289	M+H	5.9501	0
LysoPC(18:2(9Z,12Z))	C26H50NO7P	520.339	15.1649	M+H	7.92245	0
LysoPC(22:6(4Z,7Z,10Z,13Z,16Z,19Z))	C30H50NO7P	568.34	15.0677	M+H	6.07006	0
LysoPE(0:0/18:0)	C23H48NO7P	482.326	17.9047	M+H	6.7826	0
PC(16:0/18:2(9Z,12Z))	C42H80NO8P	758.569	19.7123	M+H	19.5459	6.4913e-14
PC(18:0/18:2(9Z,12Z))	C44H84NO8P	786.599	19.4607	M+H	144.023	0
PC(18:0/18:3(6Z,9Z,12Z))	C44H82NO8P	784.583	19.4607	M+H	57.0247	0
PC(18:1(9Z)/18:1(9Z))	C44H84NO8P	786.601	18.6656	M+H	42.047	0
PC(18:2(9Z,12Z)/18:0)	C44H84NO8P	786.601	19.7123	M+H	50.7386	0
PC(18:3(9Z,12Z,15Z)/18:1(9Z))	C44H80NO8P	782.571	19.7123	M+H	12.7276	2.21759e-11
PC(20:2(11Z,14Z)/18:2(9Z,12Z))	C46H84NO8P	810.601	19.7123	M+H	14.5977	7.32027e-18
PC(20:3(8Z,11Z,14Z)/18:0)	C46H86NO8P	834.601	18.6656	M+Na	17.773	1.4004e-17
PC(20:4(8Z,11Z,14Z,17Z)/20:2(11Z,14Z))	C48H84NO8P	834.601	19.7123	M+H	18.1484	5.11136e-16
PC(22:6(4Z,7Z,10Z,13Z,16Z,19Z)/18:0)	C48H84NO8P	834.603	19.4778	M+H	38.0714	0
PE(18:2(9Z,12Z)/16:0)	C39H74NO8P	714.509	19.7127	M-H	4.63505	1.14554e-09
PE(18:4(6Z,9Z,12Z,15Z)/P-18:1(11Z))	C41H72NO7P	766.54	19.7127	M-H	4.81596	1.21648e-09
PE(20:3(5Z,8Z,11Z)/18:1(11Z))	C43H78NO8P	766.54	18.666	M-H	4.10428	5.75497e-11
PE(20:4(8Z,11Z,14Z,17Z)/18:2(9Z,12Z))	C43H74NO8P	762.511	19.7127	M-H	5.84657	2.24626e-08
PE(22:6(4Z,7Z,10Z,13Z,16Z,19Z)/16:0)	C43H74NO8P	762.509	18.666	M-H	5.46103	4.97437e-10
PE(22:6(4Z,7Z,10Z,13Z,16Z,19Z)/16:1(9Z))	C43H72NO8P	806.502	15.9608	M-H	5.142	0
PE(24:1(15Z)/15:0)	C44H86NO8P	810.601	19.4607	M+Na	94.0349	0
PI(16:0/20:4(5Z,8Z,11Z,14Z))	C45H79O13P	857.521	18.0712	M-H	4.67627	4.12546e-06
PI(20:3(8Z,11Z,14Z)/18:1(11Z))	C47H83O13P	885.55	19.7127	M-H	37.9297	0
PI(20:4(8Z,11Z,14Z,17Z)/18:1(9Z))	C47H81O13P	883.536	18.4658	M-H	7.75208	2.104e-16
