# Supplementary material for: Golden bile powder prevents drunkenness and alcohol-induced liver injury in mice via the gut microbiota and metabolic modulation
Source: Chin Med. 2024 Mar 2;19:39. doi: 10.1186/s13020-024-00912-2 (PMC10908100; doi:10.1186/s13020-024-00912-2)
Supplement: Supplementary file 3 — Additional file 3: Table S3. List of agents and targets. [file 13020_2024_912_MOESM3_ESM.xlsx]

## Sheet: Supplementary Table 3 List of a
Chemical	Symbol	Entrez_id
Tauroursodeoxycholic acid	ITGA5	3678
Tauroursodeoxycholic acid	PLA2G1B	5319
Tauroursodeoxycholic acid	SLC10A1	6554
Tauroursodeoxycholic acid	SLCO1B1	10599
Taurochenodeoxycholic acid	SLC10A2	6555
Taurochenodeoxycholic acid	GPBAR1	151306
Taurochenodeoxycholic acid	FXR	9971
Taurochenodeoxycholic acid	SLC51A	200931
Taurochenodeoxycholic acid	SLC51B	123264
Taurochenodeoxycholic acid	SLC10A1	6554
Taurochenodeoxycholic acid	GSKIP	51527
Taurocholic acid	CEL	1056
Taurocholic acid	FXR	9971
Taurocholic acid	FABP6	2172
Taurocholic acid	SLC10A2	6555
Taurocholic acid	SLC10A1	6554
Taurocholic acid	GPBAR1	151306
Taurocholic acid	SLC51A	200931
Taurocholic acid	SLC51B	123264
Taurocholic acid	SLCO1B1	10599
Taurocholic acid	SLC22A24	283238
Taurocholic acid	SLCO1C1	53919
Taurocholic acid	SLCO1B3	28234
Taurocholic acid	ABCC3	8714
Chenodeoxycholic acid	FXR	9971
Chenodeoxycholic acid	NR1I2	8856
Chenodeoxycholic acid	GPBAR1	151306
Chenodeoxycholic acid	AKR1C2	1646
Chenodeoxycholic acid	ABCB11	8647
Chenodeoxycholic acid	ABCB4	5244
Chenodeoxycholic acid	ABCC4	10257
Chenodeoxycholic acid	CYP7A1	1581
Chenodeoxycholic acid	FABP6	2172
Chenodeoxycholic acid	FGF19	9965
Chenodeoxycholic acid	HHEX	3087
Chenodeoxycholic acid	NCOA1	8648
Chenodeoxycholic acid	NCOA2	10499
Chenodeoxycholic acid	NCOR1	9611
Chenodeoxycholic acid	NR0B2	8431
Chenodeoxycholic acid	SLC51A	200931
Chenodeoxycholic acid	UGT1A3	54659
Chenodeoxycholic acid	FPR1	2357
Chenodeoxycholic acid	ALOX12	239
Chenodeoxycholic acid	ALOX15	246
Chenodeoxycholic acid	NR5A2	2494
Chenodeoxycholic acid	NLRP3	114548
Ursodeoxycholic acid	AKR1C2	1646
Ursodeoxycholic acid	FXR	9971
Ursodeoxycholic acid	BLVRA	644
Ursodeoxycholic acid	SLC23A2	9962
Ursodeoxycholic acid	CISD1	55847
Ursodeoxycholic acid	SLC10A1	6554
Ursodeoxycholic acid	ABCB11	8647
Ursodeoxycholic acid	GPBAR1	151306
Cholic acid	ADH1C	126
Cholic acid	ESRRG	2104
Cholic acid	FABP6	2172
Cholic acid	COX4I1	1327
Cholic acid	MT-CO1	4512
Cholic acid	MT-CO2	4513
Cholic acid	MT-CO3	4514
Cholic acid	COX5A	9377
Cholic acid	COX5B	1329
Cholic acid	COX6C	1345
Cholic acid	COX7B	1349
Cholic acid	COX7C	1350
Cholic acid	COX8A	1351
Cholic acid	COX6A2	1339
Cholic acid	COX6B1	1340
Cholic acid	COX7A1	1346
Cholic acid	PLA2G1B	5319
Cholic acid	CES1	1066
Cholic acid	FXR	9971
Cholic acid	GPBAR1	151306
Cholic acid	FECH	2235
Cholic acid	FGF19	9965
Cholic acid	SLC10A1	6554
Cholic acid	SLC10A2	6555
Cholic acid	ELAVL1	1994
Cholic acid	ADSL	158
Cholic acid	SOD1	6647
Cholic acid	SORBS2	8470
Cholic acid	ELOC	6921
Cholic acid	EHD2	30846
Cholic acid	PPP1CB	5500
Cholic acid	RAB5A	5868
Cholic acid	AKR7A2	8574
Cholic acid	C3	718
Cholic acid	RAB12	201475
Cholic acid	GNAI2	2771
Cholic acid	MTHFD1	4522
Cholic acid	HK1	3098
Taurodeoxycholic acid	GPBAR1	151306
PC(16:0/18:2(9Z,12Z))	PCTP	58488
PC(16:0/18:2(9Z,12Z))	APOH	350
PC(18:1(9Z)/18:1(9Z))	CD1C	911
PC(18:1(9Z)/18:1(9Z))	IGK	50802
PC(18:1(9Z)/18:1(9Z))	SEC14L3	266629
PC(18:1(9Z)/18:1(9Z))	CASP8	841
PC(18:1(9Z)/18:1(9Z))	BID	637
