# Supplementary material for: Golden bile powder prevents drunkenness and alcohol-induced liver injury in mice via the gut microbiota and metabolic modulation
Source: Chin Med. 2024 Mar 2;19:39. doi: 10.1186/s13020-024-00912-2 (PMC10908100; doi:10.1186/s13020-024-00912-2)
Supplement: Supplementary file 4 — Additional file 4: Table S4. Drunkenness-associated genes. [file 13020_2024_912_MOESM4_ESM.xlsx]

## Sheet: Supplementary Table 5 Drunkenne
Disease	Symbol	Entrez_id
Drunkenness	ALDH2	217
Drunkenness	CAT	847
Drunkenness	FXR	9971
Drunkenness	RXRA	6256
Drunkenness	ADH1B	125
Drunkenness	ADH1	124
Drunkenness	ADH4	127
Drunkenness	ADH3	126
Drunkenness	Dyrk1A	1859
Drunkenness	ALDH1B1	219
