# Supplementary material for: Golden bile powder prevents drunkenness and alcohol-induced liver injury in mice via the gut microbiota and metabolic modulation
Source: Chin Med. 2024 Mar 2;19:39. doi: 10.1186/s13020-024-00912-2 (PMC10908100; doi:10.1186/s13020-024-00912-2)
Supplement: Supplementary file 5 — Additional file 5: Table S5. ALD-associated genes. [file 13020_2024_912_MOESM5_ESM.xlsx]

## Sheet: Supplementary Table 4 ALD-assoc
Disease	Symbol	Entrez_id
Alcoholic liver disease	ADORA1	134
Alcoholic liver disease	ALOX15	246
Alcoholic liver disease	BMAL1	406
Alcoholic liver disease	CAMP	820
Alcoholic liver disease	CAV1	857
Alcoholic liver disease	CCL2	6347
Alcoholic liver disease	CD14	929
Alcoholic liver disease	CNR1	1268
Alcoholic liver disease	CNR2	1269
Alcoholic liver disease	CYP2E1	1571
Alcoholic liver disease	ESR1	2099
Alcoholic liver disease	ICAM1	3383
Alcoholic liver disease	IL10	3586
Alcoholic liver disease	IL6	3569
Alcoholic liver disease	IRF3	3661
Alcoholic liver disease	MANF	7873
Alcoholic liver disease	MCAT	27349
Alcoholic liver disease	MYD88	4615
Alcoholic liver disease	NFE2L2	4780
Alcoholic liver disease	FXR	9971
Alcoholic liver disease	NR3C1	2908
Alcoholic liver disease	PPARA	5465
Alcoholic liver disease	PRMT1	3276
Alcoholic liver disease	RGN	9104
Alcoholic liver disease	RIPK3	11035
Alcoholic liver disease	RTN4	57142
Alcoholic liver disease	SIRT1	23411
Alcoholic liver disease	SNX10	29887
Alcoholic liver disease	SOD1	6647
Alcoholic liver disease	STAT3	6774
Alcoholic liver disease	TLR3	7098
Alcoholic liver disease	TLR4	7099
Alcoholic liver disease	TNFRSF1A	7132
Alcoholic liver disease	TNFRSF1B	7133
