# Supplementary material for: Golden bile powder prevents drunkenness and alcohol-induced liver injury in mice via the gut microbiota and metabolic modulation
Source: Chin Med. 2024 Mar 2;19:39. doi: 10.1186/s13020-024-00912-2 (PMC10908100; doi:10.1186/s13020-024-00912-2)
Supplement: Supplementary file 6 — Additional file 6: Table S6. Network proximity scores of potential active agent-drunkenness associations. [file 13020_2024_912_MOESM6_ESM.xlsx]

## Sheet: Supplementary Table 6 Network p
disease	n_mapped_disease	n_mapped_chemical	chemical	shortest	z_shortest	p_shortest	closest	z_closest	p_closest
drunkenness	10	22	chenodeoxycholic acid	2.55	-0.874351	0.189	1.81818	-4.18855	0
drunkenness	10	8	ursodeoxycholic acid	2.3875	-1.56327	0.072	1.625	-3.88363	0
drunkenness	10	38	cholic acid	2.49737	-0.75978	0.219	1.97368	-2.09904	0.007
drunkenness	10	4	pc(18:1(9z)/18:1(9z))	2.55	-0.993219	0.179	2	-1.4126	0.021
drunkenness	10	7	taurochenodeoxycholic acid	2.75714	0.955816	0.81	2	-1.02455	0.033
drunkenness	10	2	pc(16:0/18:2(9z,12z))	2.25	-2.02273	0.027	2	-0.640047	0.017
drunkenness	10	13	taurocholic acid	2.85385	0.155395	0.53	2.30769	-0.444861	0.249
drunkenness	10	1	taurodeoxycholic acid	2.9	1.06575	0.734	2	-0.285918	0.01
drunkenness	10	4	tauroursodeoxycholic acid	2.9	2.23579	0.994	2.5	2.28508	0.941
