# Supplementary material for: Golden bile powder prevents drunkenness and alcohol-induced liver injury in mice via the gut microbiota and metabolic modulation
Source: Chin Med. 2024 Mar 2;19:39. doi: 10.1186/s13020-024-00912-2 (PMC10908100; doi:10.1186/s13020-024-00912-2)
Supplement: Supplementary file 7 — Additional file 7: Table S7. Network proximity scores of potential active agent-ALD associations. [file 13020_2024_912_MOESM7_ESM.xlsx]

## Sheet: Supplementary Table 7 Network p
disease	n_mapped_disease	n_mapped_chemical	chemical	shortest	z_shortest	p_shortest	closest	z_closest	p_closest
alcoholic liver disease	34	22	chenodeoxycholic acid	2.54947	0.323903	0.62	1.54545	-3.16301	0.009
alcoholic liver disease	34	8	ursodeoxycholic acid	2.42279	-0.57666	0.287	1.625	-1.61517	0.036
alcoholic liver disease	34	4	pc(18:1(9z)/18:1(9z))	2.5	-0.869309	0.192	1.75	-0.572329	0.139
alcoholic liver disease	34	7	taurochenodeoxycholic acid	2.71849	1.77135	0.962	1.85714	-0.197575	0.198
alcoholic liver disease	34	38	cholic acid	2.51084	1.08512	0.864	1.78947	-0.108818	0.337
alcoholic liver disease	34	13	taurocholic acid	2.80543	0.683306	0.748	2.07692	0.280185	0.475
alcoholic liver disease	34	1	taurodeoxycholic acid	2.97059	1.91302	0.988	2	0.333608	0.106
alcoholic liver disease	34	2	pc(16:0/18:2(9z,12z))	2.30882	-1.41995	0.103	2	0.414761	0.196
alcoholic liver disease	34	4	tauroursodeoxycholic acid	2.73529	2.28523	0.993	2	0.93028	0.581
